# Supplementary material for: Analysis of the genetic architecture of maize kernel size traits by combined linkage and association mapping
Source: Plant Biotechnol J. 2019 Jun 26;18(1):207–21. doi: 10.1111/pbi.13188 (PMC6920160; doi:10.1111/pbi.13188)
Supplement: Supplementary file 1 — Figure S1 Manhattan plots of the association analysis for KL, KW, and KT in four environments. [file PBI-18-207-s001.zip]

Archive with 8 entries (8 files):
- pbi13188-sup-0001-FigS1-A.tif
- pbi13188-sup-0002-FigS1-B.tif
- pbi13188-sup-0003-FigS1-C.tif
- pbi13188-sup-0004-FigS1-D.tif
- pbi13188-sup-0005-FigS1-E.tif
- pbi13188-sup-0006-FigS1-F.tif
- pbi13188-sup-0007-FigS1-G.tif
- pbi13188-sup-0008-FigS1-H.tif
