# Supplementary material for: Analysis of the genetic architecture of maize kernel size traits by combined linkage and association mapping
Source: Plant Biotechnol J. 2019 Jun 26;18(1):207–21. doi: 10.1111/pbi.13188 (PMC6920160; doi:10.1111/pbi.13188)
Supplement: Supplementary file 8 — Table S1 Phenotypes of the 310 maize inbred lines across three environments. Table S2 Phenotypes of the IBM Syn 10 DH population across six environments. Table S3 Phenotypic correlation coefficients between the grain traits across three environments in the association panel. Table S4 Phenotypic correlation coefficients between the grain traits across six environments in the IBM Syn 10 DH population. Table S5 Environmental correlation coefficients of three grain traits in the association panel. Table S6 Environmental correlation coefficients of three grain traits in the IBM Syn 10 DH population. Table S7 Significant SNPs with stable effect for maize kernel size traits detected by GWAS using three models (GAPIT, TASSEL and FarmCPU). Table S8 Candidate genes for stable‐effect SNPs significantly associated with maize kernel size traits. Table S9 QTL identified for maize kernel size traits across seven environments using a high‐density bin map. Table S10 Co‐localized SNPs and QTL combined association and linkage mapping. Table S11 Co‐localized candidate genes by combined association and linkage mapping. Table S12 Dynamic expression patterns of the candidate genes in the transcriptomes date in developing seeds. Table S13 Candidate target genes of zma‐miR164e in Arabidopsis. Table S14 Primer sequence used in the present study. [file PBI-18-207-s002.zip]

Archive with 2 entries (2 files):
- pbi13188-sup-0015-TableS1-S14.xlsx
- pbi13188-sup-0016-Sup-info.docx
