# Supplementary material for: Analysis of the genetic architecture of maize kernel size traits by combined linkage and association mapping
Source: Plant Biotechnol J. 2019 Jun 26;18(1):207–21. doi: 10.1111/pbi.13188 (PMC6920160; doi:10.1111/pbi.13188)
Supplement: Supplementary file 8 — Table S1 Phenotypes of the 310 maize inbred lines across three environments. Table S2 Phenotypes of the IBM Syn 10 DH population across six environments. Table S3 Phenotypic correlation coefficients between the grain traits across three environments in the association panel. Table S4 Phenotypic correlation coefficients between the grain traits across six environments in the IBM Syn 10 DH population. Table S5 Environmental correlation coefficients of three grain traits in the association panel. Table S6 Environmental correlation coefficients of three grain traits in the IBM Syn 10 DH population. Table S7 Significant SNPs with stable effect for maize kernel size traits detected by GWAS using three models (GAPIT, TASSEL and FarmCPU). Table S8 Candidate genes for stable‐effect SNPs significantly associated with maize kernel size traits. Table S9 QTL identified for maize kernel size traits across seven environments using a high‐density bin map. Table S10 Co‐localized SNPs and QTL combined association and linkage mapping. Table S11 Co‐localized candidate genes by combined association and linkage mapping. Table S12 Dynamic expression patterns of the candidate genes in the transcriptomes date in developing seeds. Table S13 Candidate target genes of zma‐miR164e in Arabidopsis. Table S14 Primer sequence used in the present study. [file PBI-18-207-s002.zip › pbi13188-sup-0015-TableS1-S14.xlsx]

## Sheet: Table S1-S2
Table S1. Phenotypes of the 310 maize inbred lines across three environments.
Trait	Env.a	Range	Mean±SDb	Skewness	Kurtosis	CVc (%)	Heritability (%)
KL(cm)	E1a	6.73-11.25	9.10±0.78	-0.04	0.03	8.57	88.08
	E2a	7.20-13.60	10.25±1.06	0.34	0.99	10.34
	E3a	6.50-12.30	9.59±1.03	-0.03	0.56	10.74
KW(cm)	E1a	4.81-9.50	6.80±0.79	0.44	0.52	11.62	86.01
	E2a	5.65-9.93	7.74±0.72	0.2	0.35	9.3
	E3a	5.62-9.72	7.26±0.72	0.61	0.39	9.92
KT(mm)	E1a	15.91-33.29	23.23±2.50	0.13	0.35	10.76	81.61
	E2a	17.48-32.57	23.79±2.47	0.56	0.62	10.38
	E3a	17.11-30.38	22.62±2.46	0.49	0.22	10.88
a Env., the specific environment: E1a is 2016 Jinghong; E2a is 2016 Hongya; E3a is 2016 Ya’an
b SD, standard deviation
c CV, coefficient of variation
Table S2. Phenotypes of the IBM Syn 10 DH population across six environments.
Trait	Env.a	Range	Mean±SDb	Skewness	Kurtosis	CVc (%)	Heritability (%)
KL(cm)	E1b	8.70-12.50	10.51±0.62	0.25	0.7	5.9	73.03
	E2b	7.66-12.14	10.01±0.98	-0.03	-0.69	9.79
	E3b	7.53-13.07	10.24±1.09	0.35	0.27	10.64
	E4b	9.20-12.25	10.73±0.61	0.1	-0.35	5.68
	E5b	7.12-11.98	10.21±0.82	-0.61	1.25	8.03
	E6b	8.18-14.21	11.47±0.92	-0.01	0.43	8.02
KW(cm)	E1b	5.39-9.02	6.56±0.57	0.43	0.81	8.69	84.06
	E2b	5.88-8.65	7.28±0.63	-0.11	-0.56	8.65
	E3b	4.82-8.38	6.82±0.68	-0.17	-0.24	9.97
	E4b	6.52-9.55	7.85±0.50	0.32	0.14	6.37
	E5b	5.38-8.95	6.72±0.59	0.29	0.17	8.78
	E6b	6.26-10.45	7.66±0.56	0.26	0.27	7.31
KT(cm)	E4b	3.47-4.87	4.04±0.28	0.24	-0.32	6.93	93.61
	E5b	3.43-5.66	4.24±0.41	0.88	1.1	9.67
	E6b	4.03-6.96	4.99±0.53	1.15	1.91	10.62
a Env., the specific environment: E1b is 2016 Chongzhou; E2b is 2016 Wenjiang; E3b is 2016
Jinghong; E4b is 2017 Chongzhou; E5b is 2017 Wenjiang; E6b is 2017 Changji
b SD, standard deviation
c CV, coefficient of variation

## Sheet: Table S3-S4
Table S3. Phenotypic correlation coefficients between the grain traits across three environments in the association panel.
	E1a-KL	E1a-KW	E1a-KT		E2a-KL	E2a-KW	E2a-KT		E3a-KL	E3a-KW	E3a-KT
KL	1	0.087	-0.091		1	-0.074	-.252**		1	0.075	-.127*
KW		1	.293**			1	.217**			1	.309**
KT			1				1				1
*, **, significant correlation at p = 0.05, p = 0.01, respectively.
Table S4. Phenotypic correlation coefficients between the grain traits across six environments in the IBM Syn 10 DH population.
	E1b-KL	E1b-KW			E2b-KL	E2b-KW			E3b-KL	E3b-KW
KL	1	.234**			1	.200**			1	.594**
KW		1				1				1
	E4b-KL	E4b-KW	E4b-KT		E5b-KL	E5b-KW	E5b-KT		E6b-KL	E6b-KW	E6b-KT
KL	1	.293**	0.079		1	.158*	0.044		1	.208**	-0.05
KW		1	.186**			1	.196**			1	.136*
KT			1				1				1
*, **, significant correlation at p = 0.05, p = 0.01, respectively.

## Sheet: Table S5-S6
Table S5. Environmental correlation coefficients of three grain traits in the association panel.
Trait	Env. a	E1a	E2a	E3a
KL	E1a	1	.709**	.737**
	E2a		1	.778**
	E3a			1
KW	E1a	1	.663**	.641**
	E2a		1	.667**
	E3a			1
KT	E1a	1	.548**	.624**
	E2a		1	.650**
	E3a			1
a Env., Environment
**, significant correlation at p = 0.01.
Table S6. Environmental correlation coefficients of three grain traits in the IBM Syn 10 DH population.
Trait	Env.a	E1b	E2b	E3b	E4b	E5b	E6b
KL	E1b	1	.255**	.491**	.464**	.956**	.390**
	E2b		1	.240**	.335**	.293**	.355**
	E3b			1	.880**	.432**	.965**
	E4b				1	.415**	.908**
	E5b					1	.390**
	E6b						1
KW	E1b	1	.994**	.332**	.321**	.333**	.329**
	E2b		1	.227**	.224**	.228**	.187*
	E3b			1	.370**	.340**	.325**
	E4b				1	.867**	.992**
	E5b					1	.881**
	E6b						1
KT	E4b				1	.971**	.873**
	E5b					1	.933**
	E6b						1
a Env., Environment
*, **, significant correlation at p = 0.05, p = 0.01, respectively.

## Sheet: Table S7
Table S7. Significant SNPs with stable effect for maize kernel size traits detected by GWAS using three models (GAPIT, TASSEL and FarmCPU).
Numa	SNP	SNP_Position(V2;bp)	Chrb	Trait	P value	PVEc	Env.d	Model
1	PZE-101129119	164640160	1	KL	2.39689e-06	0.258075	E1a	GAPIT
					1.252e-05	0.280757	E2a	GAPIT
					4.22675e-05	0.253149	E3a	GAPIT
					2.15e-06	0.309933	E4a	GAPIT
					1.26069e-06	0.0944386	E1a	TASSEL
					9.19919e-05	0.0615308	E2a	TASSEL
					1.20584e-05	0.0708713	E4a	TASSEL
					6.47e-06	0.00442668	E2a	FarmCPU
2	PZE-101129122	164640216	1	KL	3.20505e-06	0.256336	E1a	GAPIT
					1.05177e-05	0.281708	E2a	GAPIT
					5.87344e-05	0.251193	E3a	GAPIT
					2.31e-06	0.309583	E4a	GAPIT
					6.42002e-06	0.0822837	E1a	TASSEL
					6.61731e-05	0.0631858	E2a	TASSEL
					1.2172e-05	0.0704437	E4a	TASSEL
					5.85e-06	0.00380458	E2a	FarmCPU
3	SYN18170	8858163	8	KW	3.83014e-05	0.0782628	E1a	GAPIT
					8.28139e-06	0.108216	E4a	GAPIT
					2.00841e-05	0.00278021	E4a	TASSEL
					2.22e-05	0.00278021	E1a	FarmCPU
					8.23e-05	0.00292625	E2a	FarmCPU
					1.53573e-05	0.00521828	E4a	FarmCPU
4	PZE-101108339	115012268	1	KL	9.72242e-05	0.2697	E2a	GAPIT
					8.64279e-07	0.276835	E3a	GAPIT
					6.66e-06	0.304232	E4a	GAPIT
					6.36941e-06	0.0901008	E3a	TASSEL
					5.671e-05	0.0646243	E4a	TASSEL
					4.69e-06	0.00326618	E2a	FarmCPU
					3.74e-07	9.28616e-05	E3a	FarmCPU
5	PZE-109016609	16739269	9	KW	8.24387e-05	0.0728694	E1a	GAPIT
					2.97271e-05	0.100079	E4a	GAPIT
					3.8329e-05	0.0707402	E4a	TASSEL
					4.96e-05	0.0238079	E1a	FarmCPU
					5.60528e-06	0.000980125	E4a	FarmCPU
6	PZE-101116337	139935741	1	KL	2.35112e-05	0.244551	E1a	GAPIT
					5.18e-05	0.294047	E4a	GAPIT
					4.20171e-05	0.0627387	E4a	TASSEL
					6.76e-05	0.00975532	E1a	FarmCPU
7	PZE-108074209	129411394	8	KT	4.44962e-05	0.129497	E2a	GAPIT
					2.48068e-05	0.178441	E4a	GAPIT
					6.91e-05	2.81867e-06	E2a	FarmCPU
					7.6286e-05	0.000350754	E4a	FarmCPU
8	PZE-101005818	4452253	1	KW	3.74322e-05	0.0879365	E3a	GAPIT
					4.79377e-05	0.0776635	E3a	TASSEL
					1.97e-05	0.00231889	E3a	FarmCPU
					5.06042e-05	0.0338136	E4a	FarmCPU
9	PZE-101121013	149187764	1	KL	7.63958e-06	0.263442	E3a	GAPIT
					2.75e-05	0.297165	E4a	GAPIT
					4.85513e-05	0.0715394	E3a	TASSEL
10	PZE-107054156	105383655	7	KL	8.04e-05	0.00241987	E3a	FarmCPU
					1.52333e-05	0.00387745	E4a	FarmCPU
11	PUT-163a-76908411-3976	106399234	9	KW	4.56583e-05	0.0728369	E2a	TASSEL
					7.73386e-05	0.0648908	E4a	TASSEL
12	SYN1412	15323770	5	KL	8.16819e-08	0.0150512	E4a	FarmCPU
					2.68e-05	0.0240811	E1a	FarmCPU
13	SYN3006	45780048	1	KL	1.05341e-06	0.0150512	E4a	FarmCPU
					2.77e-05	0.000518767	E3a	FarmCPU
a Num, number
b Chr, chromosome
c PVE, Phenotypic Variation Explained
d Env., environment: E1a is 2016 Jinghong; E2a is 2016 Hongya; E3a is 2016 Ya’an; E4a is BLUP

## Sheet: Table S8
Table S8. Candidate genes for stable-effect SNPs significantly associated with maize kernel size traits.
Numa	SNP	Position_v4（bp）	Chrb	Trait	Biotype	Candidate gene_V4	Gene_start	Gene_end	Strand	Annotation
1	PZE-101129119	166289395	1	KL	IN	Zm00001d030895	166287332	166290184	-	Adenine phosphoribosyltransferase 1 chloroplastic
2	PZE-101129122	166289339	1	KL	IN	Zm00001d030895	166287332	166290184	-	Adenine phosphoribosyltransferase 1 chloroplastic
3	SYN18170	9191578	8	KW	IN	Zm00001d008455	9190651	9194067	-	ARM repeat superfamily protein
4	PZE-101108339	116641051	1	KL	intergenic
5	PZE-109016609	16492275	9	KW	5'-UTR	Zm00001d045221	16490710	16492075	-	Thiol protease SEN102
6	PZE-101116337	142166500	1	KL	intergenic
7	PZE-108074209	133303814	8	KT	IN	Zm00001d010915	133302073	133305442	-	Unknown
8	PZE-101005818	4543402	1	KW	intergenic
9	PZE-101121013	151097841	1	KL	intergenic
10	PZE-107054156	108648639	7	KL	IN	Zm00001d020354	108647139	108649095	-	Succinate dehydrogenase subunit 7A mitochondrial
11	PUT-163a-76908411-3976	32285209	9	KW	IN	Zm00001d045665	32284202	32295054	+	Ubiquitin receptor RAD23c
12	SYN1412	15867026	5	KL	IN	Zm00001d013631	15866934	15871877	-	TATA-box-binding protein 2
13	SYN3006	46019273	1	KL	IN	Zm00001d028771	46017582	46024037	-	Ubiquitin-activating enzyme E1 2
a Num, Number
b Chr, chromosome

## Sheet: Table S9
Table S9. QTL identified for maize kernel size traits across seven environments using a high-density bin map.
Numa	QTL	Trait	Env.b	Chrc	Position(cM)	LOD	Additive_effect	R2（%）	LOD2_L (cM)	LOD2_R (cM)	L_Position_v2 (Mb)	R_Position_v2 (Mb)	Flanking markers-L	Flanking markers-R	Physical interval (Mb)	bin
1	qKS1-1	KW	E1b	1	118.41	4.99457	0.1591	7.8161	117.4	119.5	179.65	182.85	chr01.1797.5	chr01.1829.5	3.2	1.06
		KW	E7b	1	121.31	2.61672	0.0306	3.443	118.9	124.2	182.025	190.6	chr01.1821.5	chr01.1907.5	8.575	1.06
		KW	E1b	1	122.31	4.80999	0.1545	7.5538	120.9	123.2	187.625	188.425	chr01.1877	chr01.1886	0.8	1.06
		KL	E5b	1	124.11	4.16504	0.2194	6.6924	122.8	126.1	188.1	191.7	chr01.1881.5	chr01.1917.5	3.6	1.06
2	qKS3-1	KW	E2b	3	114.31	3.9848	-0.1975	8.4342	113.7	115.3	179.4	180.75	chr03.1794.5	chr03.1808.5	1.35	3.06
		KT	E6b	3	115.61	2.61889	0.1146	4.1703	114.6	117.4	180.4	182	chr03.1804.5	chr03.1820.5	1.6	3.06
3	qKS4-1	KT	E5b	4	51.91	3.55483	0.1045	5.4757	51	54.3	17.4	20.15	chr04.174.5	chr04.202.5	2.75	4.03
		KT	E7b	4	52.31	4.38871	0.1025	6.5623	51	53.1	17.525	19.2	chr04.176	chr04.192.5	1.675	4.03
		KL	E2b	4	54.41	2.92943	-0.2682	5.9627	53.1	55.5	19.2	20.875	chr04.192.5	chr04.210	1.675	4.03
4	qKS5-1	KW	E3b	5	47.81	3.00326	0.1684	4.9907	45.5	48.7	13.2	14.45	chr05.132.5	chr05.145.5	1.25	5.02
		KW	E7b	5	47.81	2.76004	0.0332	3.8199	46.1	48.7	13.4	14.45	chr05.134.5	chr05.145.5	1.05	5.02
		KL	E7b	5	47.81	2.90554	0.0895	3.9907	46.2	48.4	13.675	14.1	chr05.137.5	chr05.141.5	0.425	5.02
5	qKS5-2	KL	E4b	5	81.21	5.405	0.1888	8.7896	80.8	82.2	118.375	133.1	chr05.1209	chr05.1331.5	14.725	5.04
		KL	E5b	5	81.11	4.01303	0.2169	6.3803	80.8	82	118.375	128.275	chr05.1209	chr05.1292	9.9	5.04
		KL	E6b	5	82.91	4.1759	0.2413	6.8323	81.3	84	126.9	151.7	chr05.1269.5	chr05.1518	24.8	5.04
		KL	E1b	5	83.11	3.07057	0.1373	4.6961	82	83.4	127.3	150.125	chr05.1273.5	chr05.1510	22.825	5.04
		KL	E3b	5	82.91	4.62324	0.3119	8.0398	82	83.1	127.3	140.75	chr05.1273.5	chr05.1412.5	13.45	5.04
		KL	E7b	5	82.91	4.62541	0.1045	6.4336	82.7	84	137.7	151.525	chr05.1391.5	chr05.1516	13.825	5.04
		KW	E7b	5	83.61	3.18567	0.0327	4.41	83.2	84.4	140.75	152.05	chr05.1412.5	chr05.1521.5	11.3	5.04
6	qKL1-1	KL	E3b	1	43.31	3.15527	-0.2754	6.1088	39.1	45.4	12.8	16.525	chr01.128.5	chr01.166	3.725	1.02
7	qKL1-2	KL	E7b	1	176.61	2.69707	-0.0811	3.6915	175.6	178.3	243.25	250.05	chr01.2433.5	chr01.2501.5	6.8	1.08
		KL	E2b	1	178.31	2.20847	-0.2344	4.1623	177.1	179.5	248.8	251.7	chr01.2488.5	chr01.2518	2.9	1.09
8	qKL2-1	KL	E2b	2	95.31	3.99783	0.3001	8.2343	95.2	96.2	85.475	107.675	chr02.900.5	chr02.1081	22.2	2.05
		KL	E7b	2	95.71	2.82302	0.0857	3.8675	95.3	96.3	93.525	109.875	chr02.970	chr02.1103	16.35	2.05
9	qKL2-2	KL	E4b	2	104.11	3.58523	0.1557	5.7068	103.3	105.5	144.825	150.425	chr02.1449	chr02.1511	5.6	2.05
10	qKL3-1	KL	E3b	3	14.61	3.05972	-0.2594	5.5792	13.3	16.4	3.4	3.8	chr03.34.5	chr03.38.5	0.4	3.01
11	qKL3-2	KL	E3b	3	75.41	2.49511	0.2491	4.356	75.2	77	141.675	147.15	chr03.1422	chr03.1472.5	5.475	3.05
		KL	E1b	3	76.51	3.73507	0.152	5.6988	76	77.5	145.65	149.475	chr03.1460.5	chr03.1495.5	3.825	3.05
		KL	E5b	3	76.51	4.46037	0.2209	7.1376	76	78.5	145.65	149.6	chr03.1460.5	chr03.1496.5	3.95	3.05
12	qKL3-3	KL	E4b	3	80.91	2.59501	0.1332	4.0789	80.4	83.3	153.525	156.725	chr03.1539	chr03.1568.5	3.2	3.05
13	qKL3-4	KL	E6b	3	97.11	3.41802	-0.2262	5.8308	95.5	97.6	168.35	169.975	chr03.1685.5	chr03.1700.5	1.625	3.06
14	qKL3-5	KL	E6b	3	119.11	2.95983	-0.2035	4.7831	117.6	121.8	182.225	184.2	chr03.1824	chr03.1842.5	1.975	3.06
		KL	E2b	3	120.01	4.83822	-0.3152	10.1085	119.1	121.1	182.8	183.875	chr03.1828.5	chr03.1839.5	1.075	3.06
15	qKL5-1	KL	E7b	5	7.01	3.10315	0.0893	4.6662	4.1	10.6	1.8	3	chr05.18.5	chr05.30.5	1.2	5
16	qKL5-2	KL	E7b	5	92.41	3.09446	0.0876	4.3554	91.2	92.9	168.3	168.9	chr05.1683.5	chr05.1689.5	0.6	5.04
17	qKL6-1	KL	E6b	6	102.21	4.14984	0.2434	6.787	100.2	103.5	152.8	153.825	chr06.1529.5	chr06.1539	1.025	6.05
		KL	E4b	6	102.21	4.62975	0.1696	7.4304	100.5	103.4	153.05	153.825	chr06.1531.5	chr06.1539	0.775	6.05
18	qKL6-2	KL	E2b	6	126.21	4.25624	0.3068	8.8171	123.2	127.4	162.1	162.7	chr06.1621.5	chr06.1627.5	0.6	6.07
19	qKL7-1	KL	E7b	7	21.81	2.59718	0.0803	3.4837	17.9	23.2	5	5.6	chr07.50.5	chr07.56.5	0.6	7.01
20	qKL9-1	KL	E5b	9	102.31	4.37785	0.2224	7.0184	100.9	104.2	142.7	142.9	chr09.1427.5	chr09.1429.5	0.2	9.06
21	qKW1-1	KW	E1b	1	79.11	2.69924	0.1225	4.2047	78.6	81	46.375	49.225	chr01.465.5	chr01.498	2.85	1.03
22	qKW1-2	KW	E2b	1	164.61	3.27036	-0.1723	6.8634	163.2	165	228.2	230.3	chr01.2282.5	chr01.2303.5	2.1	1.08
23	qKW1-3	KW	E5b	1	167.91	3.72421	-0.149	6.194	166.7	168.3	231.1	234.55	chr01.2311.5	chr01.2346.5	3.45	1.08
		KW	E6b	1	167.91	3.97394	-0.1432	6.2841	166.8	168.4	231.375	234.8	chr01.2314.5	chr01.2348.5	3.425	1.08
		KW	E7b	1	167.91	4.49077	-0.0402	6.2903	166.8	168.4	231.375	234.7	chr01.2314.5	chr01.2347.5	3.325	1.08
24	qKW1-4	KW	E2b	1	173.51	2.65798	-0.1577	5.6337	172.6	174.8	237.1	241.575	chr01.2371.5	chr01.2418	4.475	1.08
25	qKW2-1	KW	E3b	2	56.61	2.97286	0.1574	5.1421	55.7	58.1	18.2	19.2	chr02.182.5	chr02.192.5	1	2.03
26	qKW2-2	KW	E3b	2	64.71	4.98806	0.203	8.4284	63.6	64.9	21.7	22.5	chr02.217.5	chr02.225.5	0.8	2.03
27	qKW2-3	KW	E5b	2	156.21	3.17047	0.141	5.2872	154.4	157.9	211.425	213.775	chr02.2115.5	chr02.2138.5	2.35	2.08
28	qKW3-1	KW	E4b	3	9.51	2.78393	-0.1091	4.3444	6.3	12.1	2.3	3.4	chr03.23.5	chr03.34.5	1.1	3.01
		KW	E6b	3	9.51	4.74267	-0.1567	7.5431	7.1	11	2.5	3.2	chr03.25.5	chr03.32.5	0.7	3.01
29	qKW3-2	KW	E4b	3	27.81	2.86862	-0.1111	4.4824	24.8	29.2	5.2	5.9	chr03.52.5	chr03.59.5	0.7	3.02
30	qKW3-3	KW	E3b	3	43.81	2.55809	0.1422	4.2265	40.9	45.9	9.775	11.225	chr03.98.5	chr03.113	1.45	3.03
31	qKW3-4	KW	E1b	3	84.61	3.95223	0.1378	6.1512	83.6	85.9	156.95	158.7	chr03.1570.5	chr03.1587.5	1.75	3.05
32	qKW4-1	KW	E2b	4	11.31	3.33116	-0.173	7.1929	9.6	13	3.4	4	chr04.34.5	chr04.40.5	0.6	4.01
33	qKW4-2	KW	E6b	4	56.51	2.59066	-0.1168	3.8039	55.7	57.7	21.125	22.8	chr04.212.5	chr04.228.5	1.675	4.04
		KW	E4b	4	56.61	3.49837	-0.1351	5.7297	56.2	57.1	21.6	22.7	chr04.216.5	chr04.227.5	1.1	4.04
34	qKW7-1	KW	E5b	7	83.71	2.90988	0.1317	4.5159	81.7	84.7	143.3	147.475	chr07.1433.5	chr07.1477	4.175	7.03
		KW	E1b	7	82.51	3.16612	0.1245	4.8881	82.2	83.1	143.9	146.1	chr07.1441	chr07.1461.5	2.2	7.03
		KW	E3b	7	84.51	3.98914	0.1915	6.9883	83.7	85	146.225	150.7	chr07.1463	chr07.1509.5	4.475	7.03
35	qKW7-2	KW	E6b	7	86.61	2.68838	0.1194	4.1838	86	89.3	152.525	155.55	chr07.1526	chr07.1556.5	3.025	7.03
36	qKW7-3	KW	E6b	7	106.51	4.82085	-0.161	7.6359	103.8	107.7	161.9	162.7	chr07.1619.5	chr07.1627.5	0.8	7.04
37	qKW8-1	KW	E2b	8	95.31	2.57112	0.1576	5.3343	93.6	97	162.45	164.5	chr08.1625.5	chr08.1645.5	2.05	8.06
38	qKW9-1	KW	E4b	9	130.01	3.8089	0.1365	6.0155	129.7	131.6	151.875	152.3	chr09.1519.5	chr09.1523.5	0.425	9.07
39	qKW10-1	KW	E2b	10	43.51	2.96417	-0.1631	5.7107	42.7	43.8	77.2	84.275	chr10.772.5	chr10.843.5	7.075	10.03
40	qKW10-2	KW	E7b	10	58.01	4.22801	-0.0383	5.9421	55.6	59.3	130.2	132.15	chr10.1302.5	chr10.1322.5	1.95	10.05
		KW	E6b	10	59.41	3.38979	-0.1308	5.3059	56	60.7	130.375	132.9	chr10.1305	chr10.1329.5	2.525	10.05
		KW	E4b	10	58.01	3.6873	-0.1228	5.8174	56.4	59	130.65	132.15	chr10.1308	chr10.1322.5	1.5	10.05
		KW	E5b	10	59.41	3.20521	-0.1407	5.3108	57.9	60	131.225	132.8	chr10.1314	chr10.1328.5	1.575	10.05
41	qKW10-3	KW	E1b	10	76.91	2.4734	-0.1247	3.9683	76.8	78.8	140.025	141.1	chr10.1402	chr10.1411.5	1.075	10.06
		KW	E3b	10	80.51	3.28556	-0.1908	5.5661	78.6	80.7	141.1	142.225	chr10.1411.5	chr10.1423.5	1.125	10.06
42	qKT1-1	KT	E6b	1	83.21	3.39414	0.1399	5.4779	81.4	83.8	50.375	53.45	chr01.509.5	chr01.535.5	3.075	1.04
43	qKT3-1	KT	E6b	3	65.21	3.89576	0.1368	6.2821	64.5	65.9	36.025	57.55	chr03.366.5	chr03.590.5	21.525	3.04
44	qKT4-1	KT	E5b	4	27.61	5.86102	-0.138	9.9813	26.5	27.8	6.225	6.6	chr04.63	chr04.66.5	0.375	4.02
45	qKT4-2	KT	E5b	4	30.31	8.91422	-0.1731	14.6509	30	30.8	7.7	8.325	chr04.77.5	chr04.84	0.625	4.02
		KT	E7b	4	30.31	6.08903	-0.1196	8.8774	30	30.8	7.7	8.325	chr04.77.5	chr04.84	0.625	4.02
		KT	E4b	4	31.21	5.56352	-0.0938	10.2886	30.8	31.4	8.2	9.275	chr04.82.5	chr04.93.5	1.075	4.02
		KT	E5b	4	31.51	9.16178	-0.1746	15.0442	31.4	31.7	9.125	9.5	chr04.92	chr04.95.5	0.375	4.02
46	qKT4-3	KT	E7b	4	126.01	2.51249	-0.0792	3.3827	123.9	126.4	184.6	185.9	chr04.1846.5	chr04.1859.5	1.3	4.08
		KT	E6b	4	124.61	4.45603	-0.1663	7.2108	124	126.6	184.6	186.775	chr04.1846.5	chr04.1869	2.175	4.08
47	qKT6-1	KT	E5b	6	118.51	5.08143	-0.1198	7.9464	116.4	119.3	159.325	160.2	chr06.1594	chr06.1602.5	0.875	6.06
		KT	E7b	6	118.51	4.46688	-0.0976	6.4061	117	119.6	159.6	160.2	chr06.1596.5	chr06.1602.5	0.6	6.06
48	qKT7-1	KT	E4b	7	0.31	2.94897	-0.0638	4.7225	0	2.3	1.3	2	chr07.13.5	chr07.20.5	0.7	7
49	qKT8-1	KT	E6b	8	117.51	4.09338	0.1395	6.6131	115.4	118.9	169.5	170	chr08.1695.5	chr08.1700.5	0.5	8.08
50	qKT10-1	KT	E5b	10	32.01	3.13572	0.0947	4.8287	29.7	33	9.375	10.5	chr10.94.5	chr10.105.5	1.125	10.02
a Num, Number
b Env., Environment
c Chr, Chromosome

## Sheet: Table S10
Table S10. Co-localized SNPs and QTL combined association and linkage mapping.
Numa	SNP	Chrb	Position_v2(bp)	P-value	Trait	Env.c	Model	QTL	Trait	Env.c	Chrb	LOD	Position_L_v2 (Mb)	Position_R_v2(Mb)
1	PZE-101024519	1	14639024	0.000498796	KW	E2a	GAPIT	qKL1-1	KL	E3b	1	3.15527	12.8	16.525
				0.000961983	KW	E4a	GAPIT
				0.000538699	KW	E2a	FarmCPU
2	SYN29461	1	228317552	0.000204048	KT	E4a	TASSEL	qKW1-2	KW	E2b	1	3.27036	228.2	230.3
				0.000206582	KT	E3a	TASSEL
				0.000416009	KT	E1a	TASSEL
3	SYN31533	1	228718412	0.000333155	KT	E1a	TASSEL
				0.000641324	KT	E4a	TASSEL
4	SYN31532	1	228718597	0.000863132	KL	E2a	GAPIT
				0.000224705	KL	E2a	FarmCPU
5	PZE-101183799	1	228416361	0.000318303	KL	E2a	FarmCPU
6	PZE-101184638	1	229484612	0.000692954	KT	E1a	TASSEL
7	PZE-105090949	5	127936671	0.000309202	KW	E1a	GAPIT	qKS5-2	KL	E4b	5	5.405	118.375	133.1
				0.000507845	KW	E3a	GAPIT		KL	E5b	5	4.01303	118.375	128.275
				0.000117089	KW	E4a	GAPIT		KL	E6b	5	4.1759	126.9	151.7
8	PZE-105090997	5	128104961	0.000309202	KW	E1a	GAPIT		KL	E1b	5	3.07057	127.3	150.125
				0.000507845	KW	E3a	GAPIT		KL	E3b	5	4.62324	127.3	140.75
				0.000117089	KW	E4a	GAPIT
9	PZE-105088930	5	121494424	0.000650093	KT	E4a	TASSEL
10	PZE-105091638	5	129996273	4.69789e-05	KW	E1a	TASSEL
11	PZE-105091685	5	130086110	8.40808e-05	KW	E1a	TASSEL
12	PZE-105093579	5	135623981	0.00064706	KW	E3a	FarmCPU
13	PZE-105093643	5	135773532	0.000198698	KW	E1a	TASSEL
14	PZE-105094260	5	137854009	0.000361062	KW	E1a	TASSEL
15	PZE-105097131	5	143166534	0.00085307	KT	E1a	GAPIT
16	SYN34725	5	143973644	0.000958479	KW	E1a	TASSEL
17	SYN35106	5	144098647	0.00067477	KW	E1a	TASSEL
18	PZE-105097750	5	144098885	0.000504941	KW	E1a	TASSEL
19	SYN35105	5	144114260	0.000832559	KW	E1a	TASSEL
20	PZE-105097766	5	144118707	0.000181812	KW	E1a	TASSEL
21	PZE-105099462	5	147556575	0.000603443	KW	E1a	TASSEL
22	SYN27121	6	159762641	0.000590804	KT	E1a	GAPIT	qKT6-1	KT	E5b	6	5.08143	159.325	160.2
				0.000761951	KT	E3a	GAPIT		KT	E7b	6	4.46688	159.6	160.2
23	PZE-106113397	6	160053330	0.000150047	KT	E1a	GAPIT
				0.000648753	KT	E1a	TASSEL
				0.000284547	KT	E4a	GAPIT
24	PZE-110094577	10	141948651	0.000190039	KL	E2a	GAPIT	qKW10-3	KW	E3b	10	3.28556	141.1	142.225
				0.000664496	KL	E2a	TASSEL
				2.17743e-05	KL	E4a	FarmCPU
25	SYN36601	1	245693950	7.53529e-05	KW	E3a	GAPIT	qKL1-2	KL	E7b	1	2.69707	243.25	250.05
				0.00045851	KW	E3a	FarmCPU
				0.000540437	KW	E3a	TASSEL
26	PZE-101063406	1	46678570	0.000657604	KL	E1a	GAPIT	qKW1-1	KW	E1b	1	2.69924	46.375	49.225
				0.000231279	KL	E1a	TASSEL
27	PZE-101064790	1	47826038	0.000329892	KL	E1a	GAPIT
				6.5793e-05	KL	E1a	FarmCPU
28	PZE-101063225	1	46544348	0.000806812	KL	E1a	GAPIT
29	PUT-163a-71430056-3265	1	47506391	0.000717882	KL	E1a	GAPIT
30	PZE-101064619	1	47601119	0.000797356	KL	E1a	GAPIT
31	SYN20676	3	43224748	0.00040498	KT	E2a	FarmCPU	qKT3-1	KT	E6b	3	3.89576	36.025	57.55
				0.000889472	KT	E4a	FarmCPU
32	PZE-103046510	3	48808725	0.000212456	KT	E2a	FarmCPU
				0.000946765	KT	E4a	FarmCPU
33	PZE-103041051	3	37095852	0.000264871	KL	E2a	TASSEL
34	PZE-103041380	3	37675521	0.000327472	KL	E2a	TASSEL
35	PZE-103041439	3	37829387	0.000702554	KL	E3a	GAPIT
36	PZA03070.9	3	44223657	0.000763006	KT	E2a	FarmCPU
37	PUT-163a-74236155-3619	3	47448991	0.00036415	KT	E1a	FarmCPU
38	PZE-103049982	3	54470579	0.000424465	KL	E3a	FarmCPU
39	SYN38254	10	77334800	0.000564294	KL	E3a	GAPIT	qKW10-1	KW	E2b	10	2.96417	77.2	84.275
				0.000126326	KL	E3a	FarmCPU
40	PZE-110040737	10	77760383	0.000922795	KW	E1a	TASSEL
41	PZE-110042007	10	80051057	0.000763402	KT	E3a	TASSEL
42	PZE-110043178	10	82206101	0.000886915	KT	E2a	TASSEL
43	PZE-101068676	1	52079878	0.000436761	KW	E2a	GAPIT	qKT1-1	KT	E6b	1	3.39414	50.375	53.45
44	PZE-101141003	1	182105337	0.000802958	KW	E3a	FarmCPU	qKS1-1	KW	E1b	1	4.99457	179.65	182.85
45	SYN2976	1	182539265	0.000800623	KL	E2a	FarmCPU		KW	E7b	1	2.61672	182.025	190.6
46	PZE-101143917	1	187094910	0.000771903	KW	E2a	GAPIT		KW	E1b	1	4.80999	187.625	188.425
47	SYN37115	1	189082560	0.000199858	KL	E4a	FarmCPU		KL	E5b	1	4.16504	188.1	191.7
48	PZE-101147322	1	191090152	0.000372323	KL	E2a	TASSEL
49	PZE-103095373	2	85997246	0.000872189	KT	E3a	TASSEL	qKL2-1	KL	E2b	2	3.99783	85.475	107.675
50	PZE-102092947	2	103781001	0.000945113	KL	E2a	GAPIT		KL	E7b	2	2.82302	93.525	109.875
51	SYN34892	2	148659387	0.000578368	KW	E1a	GAPIT	qKL2-2	KL	E4b	2	3.58523	144.825	150.425
52	SYN10211	3	2783595	0.00077612	KL	E3a	GAPIT	qKW3-1	KW	E4b	3	2.78393	2.3	3.4
									KW	E6b	3	4.74267	2.5	3.2
53	PZE-103098382	3	158668137	0.000428528	KL	E1a	FarmCPU	qKW3-4	KW	E1b	3	3.95223	156.95	158.7
54	PZE-104010933	4	9493236	1.4203e-05	KL	E3a	FarmCPU	qKT4-2	KT	E5b	4	9.16178	9.125	9.5
55	PZE-106099478	6	152935411	0.00094691	KL	E2a	GAPIT	qKL6-1	KL	E6b	6	4.14984	152.8	153.825
56	PZE-109113950	9	151993440	0.000140558	KT	E3a	TASSEL	qKW9-1	KW	E4b	9	3.8089	151.875	152.3
a Num, Number
b Chr, Chromosome
c Env., Environment

## Sheet: Table S11
Table S11. Co-localized candidate genes by combined association and linkage mapping.
Numa	Maize orthologs/ homologs gene	SNP	Chrb	SNP position_v4	Gene_start	Gene_end	Plant gene	Functional annotation	References
1	Zm00001d038427	PZE-106099478	6	157110741	157100732	157101846	AthIKU2	Leucine-rich repeat (LRR) kinase	Luo et al.,2005
2	Zm00001d038766	PZE-106113397	6	164220339	164157903	164159112	AthRIE1	RING-H2 zinc-finger protein	Xu and Quinn Li.,2003
3	Zm00001d038420	PZE-106099478	6	157110741	156986729	156987259	AthRIE1	RING-H2 zinc-finger protein	Xu and Quinn Li.,2003
4	Zm00001d016142	PZE-105097131	5	146521750	146519042	146519647	AthRIE1	RING-H2 zinc-finger protein	Xu and Quinn Li.,2003
5	Zm00001d026271	PZE-110094577	10	142745374	142611393	142612061	AthAPETALA2	Transcription factor APETALA2	Ohto et al., 2009
6	Zm00001d048363	PZE-109113950	9	155131645	155124086	155127652	OsKRP1	Cyclin-dependent kinase inhibitor	Barrôco et al., 2006
7	Zm00001d048370	PZE-109113950	9	155131645	155213235	155214866	OsD11	Cytochrome P450 (CYP724B1) enzyme	Tanabe et al.,2005
8	Zm00001d032651	PZE-101184638	1	232991747	233132459	233135497	OsD11	Cytochrome P450 (CYP724B1) enzyme	Tanabe et al.,2005
9	Zm00001d038787	PZE-106113397	6	164220339	164370646	164370927	OsD11	Cytochrome P450 (CYP724B1) enzyme	Tanabe et al.,2005
10	Zm00001d028832	PZE-101064790	1	48143107	48068503	48082169	OsD11	Cytochrome P450 (CYP724B1) enzyme	Tanabe et al.,2005
11	Zm00001d027837	PZE-101024519	1	14846358	14702216	14704540	OsD11	Cytochrome P450 (CYP724B1) enzyme	Tanabe et al.,2005
12	Zm00001d040448	PZA03070.9	3	43702216	43804063	43808293	AthGCS1	Glucosidase	Boisson et al., 2001
13	Zm00001d031272	SYN2976	1	184546786	184633692	184634300	ZmbZIP1/o2	bZIP-transcription factor 1	Zhou et al.,2016
14	Zm00001d038763	SYN27121	6	163934161	164029433	164030833	Zmsh1	Sucrose synthase 1	Echt and Chourey., 1985
15	Zm00001d038764	SYN27121	6	163934161	164059209	164060630	Zmsh1	Sucrose synthase 1	Echt and Chourey., 1985
16	Zm00001d004366	PZE-102092947	2	106730487	106628660	106630400	Zmsh1	Sucrose synthase 1	Echt and Chourey., 1985
17	Zm00001d024644	PZE-110043178	10	82039624	81909922	81912952	ZmMYBR1	Myb related protein1	Gómez et al., 2002
18	Zm00001d031270	SYN2976	1	184546786	184550117	184551424	ZmMYBR1	Myb related protein1	Gómez et al., 2002
19	Zm00001d040423	SYN20676	3	42673825	42817665	42819244	ZmMYBR1	Myb related protein1	Gómez et al., 2002
20	Zm00001d040426	SYN20676	3	42673825	42867274	42868539	ZmMYBR1	Myb related protein1	Gómez et al., 2002
21	Zm00001d040621	PZE-103049982	3	54363433	54361997	54365806	ZmMYBR1	Myb related protein1	Gómez et al., 2002
22	Zm00001d027846	PZE-101024519	1	14846358	15060190	15063033	GmDof4	DNA-binding One Zinc Finger (DOF) transcription factor	Wang et al., 2007
23	Zm00001d031260	PZE-101141003	1	184116699	184153032	184161955	ZmbHLH95/o11	Transcription factor bHLH95	Feng et al., 2018
24	Zm00001d039336	SYN10211	3	1965614	2044268	2047239	OsGW2	RING-type protein with E3 ubiquitin ligase	Song et al., 2007
25	Zm00001d031261	PZE-101141003	1	184116699	184229339	184230472	OsGW2	RING-type protein with E3 ubiquitin ligase	Song et al., 2007
26	Zm00001d016145	PZE-105097131	5	146521750	146739253	146751645	OsGW2	RING-type protein with E3 ubiquitin ligase	Song et al., 2007
27	Zm00001d016140	PZE-105097131	5	146521750	146411036	146411614	OsGW2	RING-type protein with E3 ubiquitin ligase	Song et al., 2007
28	Zm00001d016143	PZE-105097131	5	146521750	146521867	146522481	OsGW2	RING-type protein with E3 ubiquitin ligase	Song et al., 2007
29	Zm00001d016139	PZE-105097131	5	146521750	146356268	146356816	OsGW2	RING-type protein with E3 ubiquitin ligase	Song et al., 2007
30	Zm00001d016227	PZE-105099462	5	151061712	151100013	151100423	OsFBK12	F-box protein	Chen et al.,2013
31	Zm00001d038769	PZE-106113397	6	164220339	164167046	164171996	OsFBK12	F-box protein	Chen et al.,2013
32	Zm00001d028821	PUT-163a-71430056-3265	1	47789544	47599969	47601174	OsFBK12	F-box protein	Chen et al.,2013
33	Zm00001d027838	PZE-101024519	1	14846358	14705335	14706969	AthPcG	SET domain protein	Wang et al., 2006
34	Zm00001d040534	PZE-103046510	3	48602667	48541454	48545929	VfPTR1	Peptide transporters	Miranda et al., 2003
35	Zm00001d005002	SYN34892	2	153241124	153238644	153242689	VfPTR1	Peptide transporters	Miranda et al., 2003
36	Zm00001d040505	PUT-163a-74236155-3619	3	47226414	47342388	47350717	VfPTR1	Peptide transporters	Miranda et al., 2003
37	Zm00001d031413	PZE-101143917	1	189294592	189318543	189320561	VfPTR1	Peptide transporters	Miranda et al., 2003
38	Zm00001d038434	PZE-106099478	6	157110741	157157476	157160356	ZmPPR	Pentatricopeptide repeat-containing protein	Cai et al., 2017
39	Zm00001d027845	PZE-101024519	1	14846358	15013950	15018699	ZmPPR	Pentatricopeptide repeat-containing protein	Dai et al., 2018
40	Zm00001d031471	SYN37115	1	191264683	191269980	191275295	ZmPPR	Pentatricopeptide repeat-containing protein	Li et al., 2018
41	Zm00001d027843	PZE-101024519	1	14846358	14989245	14990987	ZmPPR	Pentatricopeptide repeat-containing protein	Qi et al., 2017
42	Zm00001d027835	PZE-101024519	1	14846358	14689445	14692321	ZmPPR	Pentatricopeptide repeat-containing protein	Ren et al., 2017
43	Zm00001d038773	PZE-106113397	6	164220339	164182716	164189415	ZmPPR	Pentatricopeptide repeat-containing protein	Sun et al., 2015
44	Zm00001d024586	PZE-110042007	10	79474581	79447776	79448564	ZmPPR	Pentatricopeptide repeat-containing protein	Xiu et al., 2016
45	Zm00001d038432	PZE-106099478	6	157110741	157148623	157154057	AthGASSHO1	Leucine‐rich repeat transmembrane‐type receptor kinase	Tsuwamoto et al.,2008
46	Zm00001d032609	SYN29461	1	231931544	232008769	232013983	AthAHG1	Protein phosphatase 2C	Nishimura et al.,2007
47	Zm00001d048359	PZE-109113950	9	155131645	154975226	154979466	AthAHG1	Protein phosphatase 2C	Nishimura et al.,2007
48	Zm00001d004996	SYN34892	2	153241124	153077380	153080248	OsSMG1/OsMKK4	Mitogen-activated protein kinase kinase	Duan et al., 2014
49	Zm00001d004998	SYN34892	2	153241124	153089892	153092511	AthSnRK2	Calcium dependent protein kinase	Nakashima et al.,2009
50	Zm00001d028818	PUT-163a-71430056-3265	1	47789544	47566046	47589502	dek1	Calpain-type cysteine protease	Lid et al.,2002
51	zma-miR399f	SYN27121	6	163934161	163860157	163860261	miRNA	--
52	zma-miR399c	SYN27121	6	163934161	163867932	163868138	miRNA	--
53	zma-miR171l	SYN36601	1	249338338	249547375	249547452	miRNA	--
54	zma-miR164e	PZE-101063406	1	46954883	47137796	47137911	miRNA	--
55	zma-miR319b	SYN10211	3	1965614	2038966	2039178	miRNA	--
56	zma-miR159c	SYN10211	3	1965614	2020760	2020976	miRNA	--
57	zma-miR169a	PZE-103041380	3	37411773	37346686	37346815	miRNA	--
a Num, Number
b Chr, Chromosome

## Sheet: Table S12
Table S12. Dynamic expression patterns of the candidate genes in the transcriptomes date in developing seeds.
Candidate gene_V4	Candidate gene_V2	0	2	4	6	8	10	12	14	16	18	20	22	24	26	28	30	32	34	36	38
Zm00001d030895	GRMZM2G131907	68.71	76.3	77.58	84.55	102.98	127.51	104.43	64.92	89.83	61.16	60.64	44.73	39.67	52.11	27.2	32	37.82	21.22	34.3	35.09
Zm00001d034507	GRMZM2G474685	0.49	1.48	0.29	0.19	0	0.19	0.09	0.12	0.48	0.36	0.38	0.28	0.11	0.38	0.31	1.23	0.26	0.23	0.83	0.55
Zm00001d016640	GRMZM2G136296	39.05	54.47	46.37	46.12	46.88	50.47	37.98	33.87	55	39.46	39.49	42.16	23.47	33.08	19.29	23.04	36.72	25.93	27.01	24.96
Zm00001d013631	GRMZM2G161418	17.06	13.54	14.48	15.57	12.04	8.93	5.97	5.51	7.3	8.59	8.19	6.82	5.64	6.95	6.11	7.71	10.01	10.67	10.18	10.51
Zm00001d004898	GRMZM2G028183	23.37	27.83	30.42	29.28	24.14	17.01	11.4	10.91	15.7	11.36	12.05	10.25	7.82	10.6	11.58	13.7	18.24	16.87	19.24	14.42
Zm00001d028771	GRMZM2G135337	14.02	11.23	10.47	5.44	5.53	3.29	2.91	2.51	3.3	2.3	3.37	4.96	3.38	3.49	2.11	1.1	1.79	1.29	1.77	0.84
Zm00001d014530	GRMZM2G382785	0.03	0.55	0	0.03	1.59	0.02	0	0.22	0.2	0.31	0.08	0.66	0.04	0.16	0.02	0.81	0.18	0	0.36	1.55
Zm00001d019145	GRMZM2G432642	9.33	3.62	3.29	2.9	1.27	0.44	0.99	0.93	0.71	0.72	1.32	0.7	0.97	0.65	0.4	1.12	0.68	0.89	0.39	1.47
Zm00001d025152	GRMZM2G341741	0.2	0.81	0.17	0.63	0.43	0.99	0.44	0.39	0.49	0.54	0.84	0.53	0.3	0.34	0.6	1.02	1.4	0.56	1.33	1.08
Zm00001d030833	GRMZM2G139328	1.71	1.78	1.15	1.09	0.73	0.71	0.84	0.62	0.99	0.57	0.68	0.43	0.35	0.82	0.39	0.58	0.6	0.65	0.33	0.75
Zm00001d025522	GRMZM2G024811	89.59	58.54	50.88	49.99	94.73	54.31	27.18	16.88	34.23	32.64	36.63	32.4	26.81	31.44	51.72	76.67	137.19	91.95	96.01	112.43
Zm00001d021010	AC225790.2_FG003	1.17	0.87	0.07	1.14	0.34	0	0	0.04	0	0	0.25	0	0.21	0	0	0.82	0	0.27	0	0.11
Zm00001d053628	GRMZM5G876003	11	10.3	8.81	10.7	12.35	10.37	6.42	4.24	8.48	6.2	5.45	5.62	4.15	5.35	6.05	10.32	12.01	10.23	9.2	8.9
Zm00001d012640	GRMZM2G085602	27.04	28.06	25.31	27.31	15.85	10.28	10.13	7.5	12.1	8.3	10.94	13.96	12.39	12.23	19.76	33.48	37.94	40.32	44.82	35.05
Zm00001d020354	GRMZM2G122780	20.88	19.15	25.19	26.44	34.05	19.68	19.78	15.52	21.2	15.36	15.46	12.9	9.63	10.54	3.94	9.81	6.7	4.59	5.74	6.5
Zm00001d045665	GRMZM2G035417	99.09	119.14	114.76	125.45	143.9	133.36	104.11	90.57	105.41	90.39	90.2	78.01	72.55	94.5	79.89	74.86	82.26	65.73	81.59	67.49
Zm00001d029657	GRMZM2G064804	17.48	14.03	19.62	10.74	12.99	11.35	7.12	5.12	9.76	7.56	9.79	8.13	6.49	7.91	8.87	11.66	16.77	12.65	16.8	13.34
Zm00001d027843	GRMZM2G464818	0.34	1.03	0.14	0.58	0.26	0.35	0.37	0.29	0.25	0.46	0.58	0.52	0.28	0.2	0.33	0.65	1.18	0.89	0.46	0.97
Zm00001d027835	GRMZM2G362942	18.78	10.64	10.66	5.85	4.62	2.67	2.3	1.77	3.24	2.7	2.9	4.72	2.63	3.81	4.65	4.54	8.25	8.84	8.06	8.11
Zm00001d027846	GRMZM2G162749	7.36	5.76	7.34	9.05	7.9	2.87	3.74	2.22	3.25	3.08	3.36	5	2.37	3.34	3.38	2.67	2.43	4.26	6.37	4.68
Zm00001d027845	GRMZM2G162725	7.73	9.85	6.38	5.59	6.85	4.14	2.26	3.14	4.31	4.17	3.47	4.61	2.85	3.92	3.54	4.54	7.87	5.83	5.79	4.56
Zm00001d027837	GRMZM2G091822	0	0.05	0.03	0	0	0	0.03	0	0	0.07	0.07	0	0	0	0	0	0	0	0	0
Zm00001d027838	GRMZM2G091916	1.42	2.91	0.75	1.38	1.55	0.04	0.25	0.23	0.21	0.25	0.2	0	0.11	0.06	0.04	0.07	0	0.1	0	0.09
Zm00001d032609	GRMZM2G104012	12.68	10.34	9.02	11.47	7.79	5.21	5.71	4.1	5.54	6.09	6.01	13.94	6.7	11.94	16.72	15.32	20.12	16.72	18.65	16.79
Zm00001d038764	AC206788.3_FG015	1.96	1.96	1.7	2.35	2.97	2.6	1.99	1.37	1.52	1.54	2.52	1.05	1.74	2.33	2.4	10.77	4.41	6.12	4.19	6.73
Zm00001d026271	GRMZM2G438202	2.97	1.38	1.51	2.17	2.21	0.37	1.8	0.52	1.27	1.32	1.91	1.21	1.74	4.75	0.93	4.98	2.45	1.78	1.19	3.5
Zm00001d038769	GRMZM2G004592	11.43	13.02	18.53	17.8	11.98	7.51	7.57	7.88	8.23	7.03	7.96	6.75	7.03	6.96	5.29	8.02	9.24	8.69	6.67	9.37
Zm00001d038766	GRMZM2G482046	0.82	0.99	2.65	0.58	0.46	0.35	0.06	0.24	0.1	0.28	0.6	0.63	0.69	0.7	0.23	0.93	0.86	0.05	0.09	0.84
Zm00001d038773	GRMZM2G004888	7.64	5.27	4.52	2.7	2.52	2.38	1.67	1.25	2.69	1.88	2.64	2.43	1.7	1.99	2.47	4.09	6.04	7.88	5.09	6.48
Zm00001d028818	GRMZM2G321753	27.01	19.79	20.07	13.2	13.04	13.45	9.31	8.83	13.53	12.84	12.6	11.35	8.85	10.82	11.79	11.28	14.77	12.68	15.7	11.01
Zm00001d031260	GRMZM2G175955	0	0	0.03	0	0	0.05	0	0.11	0.1	0.19	0.26	0.12	0	0.07	0	0	0.07	0.12	0	0
Zm00001d031272	AC186606.4_FG003	0	0.9	0.73	0.24	0.84	0.19	0.23	0.37	0.08	0.17	0.24	0.7	0.05	0.34	0.04	0.24	0.03	0.28	0.27	0.84
Zm00001d031471	GRMZM2G056122	0.69	0.48	0.29	0.2	0.43	0.51	0.12	0.17	0.24	0.24	0.27	0.15	0.21	0.35	0.05	0.62	1.2	0.33	0.52	0.67
Zm00001d032651	GRMZM2G162758	6.34	6.83	7.41	9.22	7.22	7.36	5.4	4.7	6.38	5.32	4.79	4.86	4.72	6.26	7.86	9.89	14.43	11.27	11.43	12.37
Zm00001d004366	GRMZM2G334336	0.44	1.21	0.4	0.98	4.11	0.61	0.35	0.41	1.1	0.79	1.37	0.73	0.98	0.64	0.61	1.97	0.83	1.24	2.22	1.63
Zm00001d004998	GRMZM2G365815	3.66	2.26	3.14	2.17	3.01	2.19	1.84	1.47	1.93	2.06	1.91	0.97	1.39	1.53	1.42	1.71	3.14	2.35	2.02	2.1
Zm00001d005002	GRMZM2G115658	5.71	5.17	2.2	1.76	0.55	6.34	2.84	2.61	5.73	4.75	5.79	2.3	2.49	4.26	9.18	15.12	14.47	15.71	15.54	11.86
Zm00001d040448	AC213600.3_FG002	40.79	40.57	39.99	37.13	41.74	32.57	13.13	9.9	21.47	17.24	17.18	17.97	15.03	15.99	19.76	23.51	35.79	35.16	40.36	38.58
Zm00001d040505	GRMZM2G311401	0	0.12	0.21	10.15	30.32	21.97	12.67	8.76	14.84	5.91	8.42	8.52	5.47	4.52	4.73	0.89	0	0.81	0.45	0.12
Zm00001d040621	GRMZM2G051256	41.96	30.61	13.3	13.97	24.61	6.55	7.99	5.44	5.34	3.61	3.85	5.94	2.35	4.9	2.72	3.75	3.1	2.33	2.69	3.28
Zm00001d016142	GRMZM2G324111	0	0	0	0.08	0.19	0.42	0.33	1.11	0.47	0.37	0.17	0	0	0.12	0.27	0	0	0	0	0
Zm00001d016139	GRMZM2G098925	0	0	0	0	0	0	0	0.08	0	0	0	0	0.3	0.54	0.85	5	2.4	2.78	0.54	2.54
Zm00001d038432	GRMZM2G095588	11.5	7.52	9.62	8.15	7.19	4.58	2.74	1.86	2.95	3.42	3.47	6.57	3.53	6.12	8.16	7.91	17.35	5.22	5.27	7.51
Zm00001d048363	GRMZM2G358931	12.19	7.12	5.48	4.12	5.84	8.62	6.41	4.25	3.86	4.39	3.63	2.53	2.37	2.43	0.96	2.9	2.81	2.65	2.74	2.77
Zm00001d048370	GRMZM2G057514	3.29	3.38	0.8	1.48	2.86	0.53	0.9	1.15	1	3.18	0.99	0.26	1	1.11	0.3	0.62	0.46	0.59	0.49	0.89
Zm00001d048359	GRMZM2G010017	40.35	37.46	38.37	38.55	21.06	21.52	16.58	10.88	16.31	13.79	13.04	22.26	15.03	24.25	28.06	26.64	30.56	19.82	18.62	19.2
0-38 represents days after pollination for maize seed.

## Sheet: Table S13
Table S13. Candidate target genes of zma-miR164e in Arabidopsis.
Target_Gene	Expectation	UPE	miRNA_start	miRNA_end	Target_start	Target_end	miRNA_aligned_fragment	Target_aligned_fragment	Inhibition	Target_Annotation
AT5G53950.1	0.5	9.527	1	21	832	852	UGGAGAAGCAGGACACGUGAG	AGCACGUGUCCUGUUUCUCCA	Cleavage	CUC2
AT3G15170.1	0.5	18.04	1	21	765	785	UGGAGAAGCAGGACACGUGAG	AGCACGUGUCCUGUUUCUCCA	Cleavage	CUC1
AT5G39610.1	1.5	13.246	1	21	893	913	UGGAGAAGCAGGACACGUGAG	CUCACGUGACCUGCUUCUCCG	Cleavage	NAC6
AT5G07680.1	1.5	12.004	1	21	923	943	UGGAGAAGCAGGACACGUGAG	UUUACGUGCCCUGCUUCUCCA	Cleavage	NAC80
AT5G07680.2	1.5	12.004	1	21	651	671	UGGAGAAGCAGGACACGUGAG	UUUACGUGCCCUGCUUCUCCA	Cleavage	NAC80
AT5G61430.2	1.5	11.289	1	21	970	990	UGGAGAAGCAGGACACGUGAG	UCUACGUGCCCUGCUUCUCCA	Cleavage	NAC100
AT5G61430.1	1.5	11.289	1	21	866	886	UGGAGAAGCAGGACACGUGAG	UCUACGUGCCCUGCUUCUCCA	Cleavage	NAC100
AT1G10530.1	1.5	22.889	1	21	367	387	UGGAGAAGCAGGACACGUGAG	UACACGUGUCCAGCUUCUCCG	Translation	periplasmic protein
AT1G56010.1	2	8.701	1	21	1706	1726	UGGAGAAGCAGGACACGUGAG	AGCACGUACCCUGCUUCUCCA	Cleavage	NAC1
AT1G56010.2	2	8.701	1	21	802	822	UGGAGAAGCAGGACACGUGAG	AGCACGUACCCUGCUUCUCCA	Cleavage	NAC1

[truncated: 1 more sheets: Table S14]
